# Supplementary material for: Using wastewater surveillance to investigate community-level differences in antibacterial resistance in a major urban center, USA
Source: Appl Environ Microbiol. 2025 Oct 30;91(11):e01684-25. doi: 10.1128/aem.01684-25 (PMC12628767; doi:10.1128/aem.01684-25)
Supplement: Supplemental data — Digital PCR results. [file aem.01684-25-s0002.xlsx]

## Sheet: Legend
Using wastewater surveillance to investigate community-level differences in antibacterial resistance in a major urban center, USA
Supplemental File 2
Cameron Goetgeluck, Oluwatosin Olojo, Stephen P. Hilton, Orlando Sablon III, Lorenzo Freeman, Patrick Person, David Clark, Robert H. Lyles, Caroline Sheikhzadeh, Marlene K. Wolfe, Maya L. Nadimpalli
Digital PCR results. To quantify blaCTX-M-group 1, blaKPC, and the bacterial 16S rRNA gene in wastewater, a hydrolysis probe-based approach utilizing end-point PCR along with partitioning was performed using the Qiagen QIAcuity® digital PCR platform. We used previously published primers and probe sequences (Table S3) and a ready to use QIAcuity® Probe PCR kit. All reactions were run on a QIAcuity…

## Sheet: Results
location	location_type	date_collection	target	dilution	gc_per_L
Big Creek	Treatment Plant	2022-12-12	16S	10000	1.71458e+10
Big Creek	Treatment Plant	2022-12-12	CTX-M-group 1	10	1.56146e+07
Big Creek	Treatment Plant	2022-12-12	CTX-M-group 1	100	15828125
Big Creek	Treatment Plant	2022-12-12	KPC	10	1.49896e+07
Big Creek	Treatment Plant	2022-12-12	KPC	100	1.27135e+07
Camp Creek	Treatment Plant	2022-12-12	16S	10000	13312500000
Camp Creek	Treatment Plant	2022-12-12	CTX-M-group 1	10	2.03333e+07
Camp Creek	Treatment Plant	2022-12-12	CTX-M-group 1	100	2.18229e+07
Camp Creek	Treatment Plant	2022-12-12	KPC	10	7.11458e+06
Camp Creek	Treatment Plant	2022-12-12	KPC	100	5.22917e+06
Flint	Influent Line	2022-12-12	16S	10000	1.0526e+10
Flint	Influent Line	2022-12-12	CTX-M-group 1	10	13234375
Flint	Influent Line	2022-12-12	CTX-M-group 1	100	1.28073e+07
Flint	Influent Line	2022-12-12	KPC	10	5.28646e+06
Flint	Influent Line	2022-12-12	KPC	100	5265625
Johns Creek	Treatment Plant	2022-12-12	16S	10000	1.23021e+10
Johns Creek	Treatment Plant	2022-12-12	CTX-M-group 1	10	9.33854e+06
Johns Creek	Treatment Plant	2022-12-12	CTX-M-group 1	100	8.36979e+06
Johns Creek	Treatment Plant	2022-12-12	KPC	10	18078125
Johns Creek	Treatment Plant	2022-12-12	KPC	100	12000000
Jonesboro	Influent Line	2022-12-12	16S	10000	2.98177e+10
Jonesboro	Influent Line	2022-12-12	CTX-M-group 1	10	4.66354e+07
Jonesboro	Influent Line	2022-12-12	CTX-M-group 1	100	54218750
Jonesboro	Influent Line	2022-12-12	KPC	10	3.38333e+07
Jonesboro	Influent Line	2022-12-12	KPC	100	3.18177e+07
Little River	Treatment Plant	2022-12-12	16S	10000	6078125000
Little River	Treatment Plant	2022-12-12	CTX-M-group 1	10	28125
Little River	Treatment Plant	2022-12-12	CTX-M-group 1	100	0
Little River	Treatment Plant	2022-12-12	KPC	10	2.34323e+06
Little River	Treatment Plant	2022-12-12	KPC	100	2812500
Nancy Creek	Influent Line	2022-12-12	16S	10000	2256250000
Nancy Creek	Influent Line	2022-12-12	CTX-M-group 1	10	10109375
Nancy Creek	Influent Line	2022-12-12	CTX-M-group 1	100	1.29167e+07
Nancy Creek	Influent Line	2022-12-12	KPC	10	7406250
Nancy Creek	Influent Line	2022-12-12	KPC	100	5.49479e+06
Peachtree Creek	Influent Line	2022-12-12	16S	10000	3046875000
Peachtree Creek	Influent Line	2022-12-12	CTX-M-group 1	10	4.40417e+06
Peachtree Creek	Influent Line	2022-12-12	CTX-M-group 1	100	6312500
Peachtree Creek	Influent Line	2022-12-12	KPC	10	26687500
Peachtree Creek	Influent Line	2022-12-12	KPC	100	2.21302e+07
Phillip Lee	Influent Line	2022-12-12	16S	10000	7.06771e+09
Phillip Lee	Influent Line	2022-12-12	CTX-M-group 1	10	4.16146e+06
Phillip Lee	Influent Line	2022-12-12	CTX-M-group 1	100	3796875
Phillip Lee	Influent Line	2022-12-12	KPC	10	6.86458e+06
Phillip Lee	Influent Line	2022-12-12	KPC	100	6.24479e+06
RM Clayton	Treatment Plant	2022-12-12	16S	10000	4.15104e+09
RM Clayton	Treatment Plant	2022-12-12	CTX-M-group 1	10	2.7526e+06
RM Clayton	Treatment Plant	2022-12-12	CTX-M-group 1	100	3.33333e+06
RM Clayton	Treatment Plant	2022-12-12	KPC	10	9281250
RM Clayton	Treatment Plant	2022-12-12	KPC	100	7.77604e+06
South River	Treatment Plant	2022-12-12	16S	10000	1.37604e+10
South River	Treatment Plant	2022-12-12	CTX-M-group 1	10	4215625
South River	Treatment Plant	2022-12-12	CTX-M-group 1	100	3.91146e+06
South River	Treatment Plant	2022-12-12	KPC	10	2.4099e+06
South River	Treatment Plant	2022-12-12	KPC	100	2515625
Utoy Creek	Treatment Plant	2022-12-12	16S	10000	835937500
Utoy Creek	Treatment Plant	2022-12-12	CTX-M-group 1	10	86458.3
Utoy Creek	Treatment Plant	2022-12-12	CTX-M-group 1	100	572917
Utoy Creek	Treatment Plant	2022-12-12	KPC	10	403125
Utoy Creek	Treatment Plant	2022-12-12	KPC	100	286458
Nancy Creek	Influent Line	2023-03-27	16S	10000	6.95833e+08
Nancy Creek	Influent Line	2023-03-27	CTX-M-group 1	10	463021
Nancy Creek	Influent Line	2023-03-27	CTX-M-group 1	100	578125
Nancy Creek	Influent Line	2023-03-27	KPC	10	1.04271e+06
Nancy Creek	Influent Line	2023-03-27	KPC	100	578125
Phillip Lee	Influent Line	2023-03-27	16S	10000	1367187500
Phillip Lee	Influent Line	2023-03-27	CTX-M-group 1	10	1.59167e+06
Phillip Lee	Influent Line	2023-03-27	CTX-M-group 1	100	1.11458e+06
Phillip Lee	Influent Line	2023-03-27	KPC	10	2.76615e+06
Phillip Lee	Influent Line	2023-03-27	KPC	100	2.51042e+06
RM Clayton	Treatment Plant	2023-03-27	16S	10000	3807812500
RM Clayton	Treatment Plant	2023-03-27	CTX-M-group 1	10	1.9526e+07
RM Clayton	Treatment Plant	2023-03-27	CTX-M-group 1	100	2.3276e+07
RM Clayton	Treatment Plant	2023-03-27	KPC	10	8.95833e+06
RM Clayton	Treatment Plant	2023-03-27	KPC	100	8.94792e+06
Utoy Creek	Treatment Plant	2023-03-27	16S	10000	3.95833e+08
Utoy Creek	Treatment Plant	2023-03-27	CTX-M-group 1	10	112500
Utoy Creek	Treatment Plant	2023-03-27	CTX-M-group 1	100	0
Utoy Creek	Treatment Plant	2023-03-27	KPC	10	28125
Utoy Creek	Treatment Plant	2023-03-27	KPC	100	562500
Big Creek	Treatment Plant	2023-03-28	16S	10000	2.45521e+09
Big Creek	Treatment Plant	2023-03-28	CTX-M-group 1	10	707812
Big Creek	Treatment Plant	2023-03-28	CTX-M-group 1	100	1.15104e+06
Big Creek	Treatment Plant	2023-03-28	KPC	10	230208
Big Creek	Treatment Plant	2023-03-28	KPC	100	0
Camp Creek	Treatment Plant	2023-03-28	16S	10000	2635937500
Camp Creek	Treatment Plant	2023-03-28	CTX-M-group 1	10	11406250
Camp Creek	Treatment Plant	2023-03-28	CTX-M-group 1	100	6375000
Camp Creek	Treatment Plant	2023-03-28	KPC	10	3.19167e+06
Camp Creek	Treatment Plant	2023-03-28	KPC	100	2.49479e+06
Johns Creek	Treatment Plant	2023-03-28	16S	10000	2032812500
Johns Creek	Treatment Plant	2023-03-28	CTX-M-group 1	10	1.29479e+06
Johns Creek	Treatment Plant	2023-03-28	CTX-M-group 1	100	828125
Johns Creek	Treatment Plant	2023-03-28	KPC	10	4306250
Johns Creek	Treatment Plant	2023-03-28	KPC	100	5.47396e+06
Little River	Treatment Plant	2023-03-28	16S	10000	4.3276e+09
Little River	Treatment Plant	2023-03-28	CTX-M-group 1	10	1081250
Little River	Treatment Plant	2023-03-28	CTX-M-group 1	100	1.09896e+06
Little River	Treatment Plant	2023-03-28	KPC	10	2.03698e+06
Little River	Treatment Plant	2023-03-28	KPC	100	2.47917e+06
Peachtree Creek	Influent Line	2023-03-28	16S	10000	1.68333e+09
Peachtree Creek	Influent Line	2023-03-28	CTX-M-group 1	10	1156250
Peachtree Creek	Influent Line	2023-03-28	CTX-M-group 1	100	541667
Peachtree Creek	Influent Line	2023-03-28	KPC	10	3534375
Peachtree Creek	Influent Line	2023-03-28	KPC	100	4.33854e+06
South River	Treatment Plant	2023-03-28	16S	10000	1.02448e+10
South River	Treatment Plant	2023-03-28	CTX-M-group 1	10	33296875
South River	Treatment Plant	2023-03-28	CTX-M-group 1	100	39890625
South River	Treatment Plant	2023-03-28	KPC	10	1.44167e+07
South River	Treatment Plant	2023-03-28	KPC	100	16187500
Big Creek	Treatment Plant	2023-05-22	16S	10000	2.74479e+09
Big Creek	Treatment Plant	2023-05-22	CTX-M-group 1	10	17171875
Big Creek	Treatment Plant	2023-05-22	CTX-M-group 1	100	27250000
Big Creek	Treatment Plant	2023-05-22	KPC	10	2.21042e+07
Big Creek	Treatment Plant	2023-05-22	KPC	100	1.9349e+07
Camp Creek	Treatment Plant	2023-05-22	16S	10000	2321875000
Camp Creek	Treatment Plant	2023-05-22	CTX-M-group 1	10	7.00521e+06
Camp Creek	Treatment Plant	2023-05-22	CTX-M-group 1	100	1.48802e+07
Camp Creek	Treatment Plant	2023-05-22	KPC	10	7859375
Camp Creek	Treatment Plant	2023-05-22	KPC	100	11734375
Flint	Influent Line	2023-05-22	16S	10000	2.45417e+10
Flint	Influent Line	2023-05-22	CTX-M-group 1	10	5.22917e+06
Flint	Influent Line	2023-05-22	CTX-M-group 1	100	5.91146e+06
Flint	Influent Line	2023-05-22	KPC	10	2.70573e+06
Flint	Influent Line	2023-05-22	KPC	100	1687500
Johns Creek	Treatment Plant	2023-05-22	16S	10000	3.42552e+09
Johns Creek	Treatment Plant	2023-05-22	CTX-M-group 1	10	6015625
Johns Creek	Treatment Plant	2023-05-22	CTX-M-group 1	100	6968750
Johns Creek	Treatment Plant	2023-05-22	KPC	10	1.82448e+07
Johns Creek	Treatment Plant	2023-05-22	KPC	100	16234375
Jonesboro	Influent Line	2023-05-22	16S	10000	1.70573e+10
Jonesboro	Influent Line	2023-05-22	CTX-M-group 1	10	19375000
Jonesboro	Influent Line	2023-05-22	CTX-M-group 1	100	24250000
Jonesboro	Influent Line	2023-05-22	KPC	10	261093750
Jonesboro	Influent Line	2023-05-22	KPC	100	280312500
Little River	Treatment Plant	2023-05-22	16S	10000	2.48073e+09
Little River	Treatment Plant	2023-05-22	CTX-M-group 1	10	4.1224e+06
Little River	Treatment Plant	2023-05-22	CTX-M-group 1	100	3109375
Little River	Treatment Plant	2023-05-22	KPC	10	1.31302e+07
Little River	Treatment Plant	2023-05-22	KPC	100	1.24323e+07
Nancy Creek	Influent Line	2023-05-22	16S	10000	3981250000
Nancy Creek	Influent Line	2023-05-22	CTX-M-group 1	10	6.05208e+06
Nancy Creek	Influent Line	2023-05-22	CTX-M-group 1	100	1.06354e+07
Nancy Creek	Influent Line	2023-05-22	KPC	10	22062500
Nancy Creek	Influent Line	2023-05-22	KPC	100	1.5974e+07
Peachtree Creek	Influent Line	2023-05-22	16S	10000	5.47917e+09
Peachtree Creek	Influent Line	2023-05-22	CTX-M-group 1	10	4.41979e+07
Peachtree Creek	Influent Line	2023-05-22	CTX-M-group 1	100	4.75833e+07
Peachtree Creek	Influent Line	2023-05-22	KPC	10	2.50365e+08
Peachtree Creek	Influent Line	2023-05-22	KPC	100	2.22135e+08
Phillip Lee	Influent Line	2023-05-22	16S	10000	3.5901e+09
Phillip Lee	Influent Line	2023-05-22	CTX-M-group 1	10	1.2651e+07
Phillip Lee	Influent Line	2023-05-22	CTX-M-group 1	100	1.13854e+07
Phillip Lee	Influent Line	2023-05-22	KPC	10	33921875
Phillip Lee	Influent Line	2023-05-22	KPC	100	3.11458e+07
RM Clayton	Treatment Plant	2023-05-22	16S	10000	3.72604e+09
RM Clayton	Treatment Plant	2023-05-22	CTX-M-group 1	10	2.05885e+07
RM Clayton	Treatment Plant	2023-05-22	CTX-M-group 1	100	2.21771e+07
RM Clayton	Treatment Plant	2023-05-22	KPC	10	9.77604e+07
RM Clayton	Treatment Plant	2023-05-22	KPC	100	85312500
South River	Treatment Plant	2023-05-22	16S	10000	3.02448e+09
South River	Treatment Plant	2023-05-22	CTX-M-group 1	10	3.3276e+07
South River	Treatment Plant	2023-05-22	CTX-M-group 1	100	3.70833e+07
South River	Treatment Plant	2023-05-22	KPC	10	1.29479e+07
South River	Treatment Plant	2023-05-22	KPC	100	8750000
Utoy Creek	Treatment Plant	2023-05-22	16S	10000	6.41667e+08
Utoy Creek	Treatment Plant	2023-05-22	CTX-M-group 1	10	342708
Utoy Creek	Treatment Plant	2023-05-22	CTX-M-group 1	100	0
Utoy Creek	Treatment Plant	2023-05-22	KPC	10	418229
Utoy Creek	Treatment Plant	2023-05-22	KPC	100	281250
